# Supplementary material for: A Novel Metastatic Estrogen Receptor-Expressing Breast Cancer Model with Antiestrogen Responsiveness
Source: Cancers (Basel). 2023 Dec 9;15(24):5773. doi: 10.3390/cancers15245773 (PMC10742098; doi:10.3390/cancers15245773)
Supplement: Supplementary file 1 [file cancers-15-05773-s001.zip]

Archive with 1 entries (1 files):
- cancers-2548894-supplementary.pdf
